# Supplementary material for: Challenges and Practices in the Analysis of Silicon Kerf from the PV Industry by Combinatorial Analytical Methods
Source: Materials (Basel). 2026 Jan 29;19(3):541. doi: 10.3390/ma19030541 (PMC12897825; doi:10.3390/ma19030541)
Supplement: Supplementary file 1 [file materials-19-00541-s001.zip]

Archive with 1 entries (1 files):
- materials-4085854-supplementary.pdf
